# Supplementary material for: Bimetallic MOFs-Derived Hollow Carbon Spheres Assembled by Sheets for Sodium-Ion Batteries
Source: Nanomaterials (Basel). 2022 Nov 7;12(21):3926. doi: 10.3390/nano12213926 (PMC9655117; doi:10.3390/nano12213926)
Supplement: Supplementary file 1 [file nanomaterials-12-03926-s001.zip]

Archive with 1 entries (1 files):
- nanomaterials-1966682-supplementary.pdf
